# Supplementary material for: In Vitro and In Vivo Efficacy of Romidepsin Alone and in Addition to Standard of Care for Treatment of Ewing Sarcoma
Source: Cancers (Basel). 2025 Dec 17;17(24):4018. doi: 10.3390/cancers17244018 (PMC12730613; doi:10.3390/cancers17244018)
Supplement: Supplementary file 1 [file cancers-17-04018-s001.zip]

Archive with 1 entries (1 files):
- cancers-4013303-supplementary.pdf
